# Supplementary material for: Huperzine A Production and Acetylcholinesterase Inhibition by Phlegmariurus taxifolius Cell Suspension Culture: A Comparative Study in Flasks and an Airlift Bioreactor
Source: Pharmaceuticals (Basel). 2025 Mar 8;18(3):383. doi: 10.3390/ph18030383 (PMC11946177; doi:10.3390/ph18030383)
Supplement: Supplementary file 1 [file pharmaceuticals-18-00383-s001.zip]

Archive with 1 entries (1 files):
- pharmaceuticals-3457630-supplementary.pdf
